# Supplementary material for: Transparent Conducting Amorphous IZO Thin Films: An Approach to Improve the Transparent Electrode Quality
Source: Materials (Basel). 2023 May 15;16(10):3740. doi: 10.3390/ma16103740 (PMC10223404; doi:10.3390/ma16103740)
Supplement: Supplementary file 1 [file materials-16-03740-s001.zip]

Archive with 1 entries (1 files):
- materials-2374001-supplementary.pdf
